# Supplementary material for: Value of the loss of heterozygosity to BRCA1 variant classification
Source: NPJ Breast Cancer. 2022 Jan 17;8:9. doi: 10.1038/s41523-021-00361-2 (PMC8764043; doi:10.1038/s41523-021-00361-2)
Supplement: Supplementary file 3 — Supplementary Data 1 [file 41523_2021_361_MOESM3_ESM.xlsx]

## Sheet: Supp T1 All data 
Patient	Mutation	Protein effect	Variant type	Variants Class	Topography	Morphology	Age	Grade	ER	PR	HER2	LR Path	Neoplasic cellularity (%)	% variant germline (pyrosequencing)	% variant tumor (pyrosequencing)	% variant tumor NGS	Conclusion LOH	BRCAness score	Ecart	p
P1	c.5266dup	p.Gln1756ProfsX74	FS	5	Breast	Infiltrating duct carcinoma	35	Grade III	unknown	unknown	unknown	1.67	70	0.44	0.85		Loss of wt allele	Not performed	-0.41	0.00367706
P2	c.5266dup	p.Gln1756ProfsX74	FS	5	Breast	Infiltrating duct carcinoma	58	Grade II	positive	negative	positive	0.34	30	0.44	0.15		Loss of variant allele	Not performed	0.29	0.00726994
P3	c.5266dup	p.Gln1756ProfsX74	FS	5	Breast	Infiltrating duct carcinoma	44	Grade III	negative	negative	negative	3.16	unknown	0.44	0.49	0.5089	Allelic balance	Not performed	-0.05	0.146447
P4	c.5266dup	p.Gln1756ProfsX74	FS	5	Breast	Infiltrating duct carcinoma	43	Grade III	negative	negative	unknown	3.16	unknown	0.44	0.55		Loss of wt allele	Not performed	-0.11	0.0448168
P5	c.5266dup	p.Gln1756ProfsX74	FS	5	Ovary	High grade serous carcinoma	39	Grade III	Not applicable	Not applicable	Not applicable	NA	30	0.44	0.68		Loss of wt allele	Not performed	-0.24	0.0105098
P6	c.5266dup	p.Gln1756ProfsX74	FS	5	Breast	Infiltrating duct carcinoma	49	Grade III	positive	positive	unknown	0.64	60	0.44	0.72		Loss of wt allele	Not performed	-0.28	0.00778621
P7	c.5266dup	p.Gln1756ProfsX74	FS	5	Breast	Infiltrating duct carcinoma	39	Grade III	negative	negative	negative	3.16	80	0.44	0.61		Loss of wt allele	Not performed	-0.17	0.0203172
P8	c.5266dup	p.Gln1756ProfsX74	FS	5	Breast	Infiltrating duct carcinoma	35	Grade III	negative	negative	negative	3.16	unknown	0.44	0.6		Loss of wt allele	Not performed	-0.16	0.02276
P9	c.5266dup	p.Gln1756ProfsX74	FS	5	Breast	Infiltrating duct carcinoma	38	Grade III	negative	negative	unknown	3.16	unknown	0.44	0.45	0.497	Allelic balance	Not performed	-0.01	0.401942
P10	c.5266dup	p.Gln1756ProfsX74	FS	5	Breast	Infiltrating duct carcinoma	53	Grade III	Negative	Negative	Negative	4.13	70	0.44	0.6		Loss of wt allele	Not performed	-0.16	0.02276
P11	c.5266dup	p.Gln1756ProfsX74	FS	5	Breast	Infiltrating duct carcinoma	41	Grade III	Negative	Negative	positive	3.16	50	0.44	0.63		Loss of wt allele	Not performed	-0.19	0.0164627
P12	c.5266dup	p.Gln1756ProfsX74	FS	5	Breast	Infiltrating duct carcinoma	63	Grade III	Negative	Negative	unknown	4.13	60	0.44	0.62		Loss of wt allele	Not performed	-0.18	0.018241
P13	c.5266dup	p.Gln1756ProfsX74	FS	5	Breast	Atypical medullary carcinoma	38	Grade III	Negative	Negative	negative	3.16	60	0.44	0.76		Loss of wt allele	Not performed	-0.32	0.00599398
P14	c.5266dup	p.Gln1756ProfsX74	FS	5	Breast	Infiltrating duct carcinoma	51	Grade III	negative	negative	unknown	4.13	50	0.5776	0.5843		Allelic balance	Not performed	-0.0067	0.433594
P15	c.5266dup	p.Gln1756ProfsX74	FS	5	Breast	Infiltrating duct carcinoma	34	Grade III	negative	negative	unknown	3.16	85	0.46	0.599		Loss of wt allele	Not performed	-0.139	0.46
P15	c.5266dup	p.Gln1756ProfsX74	FS	5	Breast	Infiltrating duct carcinoma	44	Grade III	negative	negative	unknown	3.16	75	0.49	0.745		Loss of wt allele	Not performed	-0.255	0.00934313
P16	c.5266dup	p.Gln1756ProfsX74	FS	5	Breast	Infiltrating duct carcinoma	42	Grade III	unknown	unknown	unknown	1.67	85	0.533	0.745		Loss of wt allele	Not performed	-0.212	0.0133517
P17	c.5266dup	p.Gln1756ProfsX74	FS	5	Breast	Infiltrating duct carcinoma	38	Grade III	negative	negative	negative	3.16	unknown	0.4203	0.7168		Loss of wt allele	Not performed	-0.2965	0.00696124
P19	c.131G>T	p.Cys44Phe	MS	5	Breast	Infiltrating duct carcinoma	39	Grade III	negative	negative	negative	3.16	unknown	0.42	0.39	0.3968	Allelic balance	Not performed	0.03	0.242752
P20	c.131G>T	p.Cys44Phe	MS	5	Breast	Infiltrating duct carcinoma	52	Grade III	negative	negative	unknown	4.13	unknown	0.42	0.47	0.4549	Allelic balance	Not performed	-0.05	0.146447
P21	c.131G>T	p.Cys44Phe	MS	5	Breast	Infiltrating duct carcinoma	22	Grade III	negative	unknown	unknown	3.16	70	0.42	0.7		Loss of wt allele	Not performed	-0.28	0.00778621
P22	c.68_69del	p.Glu23ValfsX17	FS	5	Breast	Infiltrating duct carcinoma	38	Grade III	Negative	Negative	Negative	3.16	40	0.5	0.67		Loss of wt allele	Not performed	-0.17	0.0203172
P23	c.68_69del	p.Glu23ValfsX17	FS	5	Breast	Infiltrating duct carcinoma	55	Grade III	negative	negative	negative	4.13	40	0.5	0.57		Allelic balance	Not performed	-0.07	0.0931333
P24	c.68_69del	p.Glu23ValfsX17	FS	5	Breast	Infiltrating duct carcinoma	38	Grade III	negative	negative	negative	3.16	60	0.5	0.63		Loss of wt allele	Not performed	-0.13	0.0333272
P25	c.68_69del	p.Glu23ValfsX17	FS	5	Breast	Infiltrating duct carcinoma	39	Grade II	unknown	unknown	unknown	0.38	75	0.51	0.55	0.45	Allelic balance	Low	-0.04	0.187652
P26	c.68_69del	p.Glu23ValfsX17	FS	5	Breast	Infiltrating duct carcinoma	38	Grade III	negative	negative	negative	3.16	75	0.5	0.73		Loss of wt allele	Not performed	-0.23	0.0114118
P27	c.68_69del	p.Glu23ValfsX17	FS	5	Breast	Infiltrating duct carcinoma	45	Grade III	negative	negative	negative	3.16	80	0.5	0.68		Loss of wt allele	Not performed	-0.18	0.018241
P28	c.68_69del	p.Glu23ValfsX17	FS	5	Breast	Infiltrating duct carcinoma	68	Grade III	negative	negative	positive	4.13	90	0.5	0.85		Loss of wt allele	Not performed	-0.35	0.00502525
P29	c.68_69del	p.Glu23ValfsX17	FS	5	Breast	Infiltrating duct carcinoma	38	Grade III	negative	negative	unknown	3.16	unknown	0.468	0.8395		Loss of wt allele	Not performed	-0.3715	0.00446797
P30	c.68_69del	p.Glu23ValfsX17	FS	5	Breast	Infiltrating duct carcinoma	56	Grade III	negative	negative	negative	4.13	unknown	0.4689	0.6333		Loss of wt allele	Not performed	-0.1644	0.0216349
P31	c.181T>G	p.Cys61Gly	MS	5	Breast	Infiltrating duct carcinoma	55	Grade III	Positive	Positive	Negative	0.9	50	0.38	0.62	0.6266	Loss of wt allele	Not performed	-0.24	0.0105098
P32	c.181T>G	p.Cys61Gly	MS	5	Ovary	Infiltrating duct carcinoma	0	Grade III	Not applicable	Not applicable	Not applicable	NA	60	0.38	0.65		Loss of wt allele	Not performed	-0.27	0.008359
P33	c.181T>G	p.Cys61Gly	MS	5	Breast	Infiltrating duct carcinoma	46	Grade III	negative	negative	unknown	3.16	unknown	0.38	0.55	0.5515	Allelic balance	Not performed	-0.17	0.0203172
P34	c.181T>G	p.Cys61Gly	MS	5	Breast	Infiltrating duct carcinoma	35	Grade III	Positive	Positive	Negative	0.64	unknown	0.38	0.49	0.4923	Allelic balance	Not performed	-0.11	0.0448168
P35	c.181T>G	p.Cys61Gly	MS	5	Breast	Infiltrating duct carcinoma	51	Grade II	Negative	Negative	Negative	2.34	40	0.38	0.56		Loss of wt allele	Not performed	-0.18	0.018241
P36	c.181T>G	p.Cys61Gly	MS	5	Breast	Infiltrating duct carcinoma	40	Grade III	Negative	Negative	unknown	3.16	unknown	0.38	0.32		Allelic balance	Not performed	0.06	0.115889
P37	c.181T>G	p.Cys61Gly	MS	5	Breast	Infiltrating duct carcinoma	42	Grade III	Negative	Negative	Negative	3.16	50	0.38	0.6		Loss of wt allele	Not performed	-0.22	0.0124336
P38	c.181T>G	p.Cys61Gly	MS	5	Breast	Infiltrating duct carcinoma	51	Grade III	unknown	unknown	unknown	2.2	unknown	0.38	0.36	0.4393	Allelic balance	Not performed	0.02	0.314305
P39	c.181T>G	p.Cys61Gly	MS	5	Breast	Infiltrating duct carcinoma	51	Grade III	Negative	Negative	unknown	4.13	90	0.38	0.61		Loss of wt allele	Not performed	-0.23	0.0114118
P40	c.181T>G	p.Cys61Gly	MS	5	Breast	Infiltrating duct carcinoma	31	Grade III	unknown	unknown	unknown	1.67	unknown	0.38	0.38		Allelic balance	Not performed	0	0.5
P41	c.3074C>T	p.Thr1025Ile	MS	3	Breast	Infiltrating duct carcinoma	52	Grade III	Negative	Negative	Negative	4.13	40	0.5	0.4		Allelic balance	Low	0.1	0.0527864
P42	c.2477C>A	p.Thr826Lys	MS	1	Breast	Infiltrating lobular carcinoma	36	Grade I	positive	negative	negative	0.08	50	0.5149	0.5284		Allelic balance	Not performed	-0.0135	0.369667
P43	c.4956G>A	p.Met1652Thr	MS	1	Breast	Infiltrating duct carcinoma	43	Grade I	Positive	Positive	Negative	0.08	unknown	0.55	0.57		Allelic balance	Low	-0.02	0.314305
P44	c.4956G>A	p.Met1652Thr	MS	1	Breast	Infiltrating duct carcinoma	52	Grade I	Positive	Positive	Negative	0.08	40	0.45	0.54		Allelic balance	Low	-0.09	0.0629214
P45	c.5057A>G	p.His1686Arg	MS	3	Breast	Epidermoid metaplastic breast carcinoma	48	Grade III	Negative	Negative	Negative	3.16	80	0.49	0.62		Loss of wt allele	Not performed	-0.13	0.0333272
P46	c.5123C>A	p.Ala1708Glu	MS	5	Breast	Infiltrating duct carcinoma	37	Grade III	Negative	Negative	Negative	3.16	unknown	0.5278	0.1767		Loss of variant allele	Not performed	0.3511	0.00499428
P47	c.4956G>A	p.Met1652Thr	MS	1	Breast	Infiltrating lobular carcinoma	43	Grade II	Positive	Positive	Negative	0.21	unknown	0.5184	0.5107		Allelic balance	Not performed	0.0077	0.423897
P48	c.2477C>A	p.Thr826Lys	MS	1	Breast	Infiltrating duct carcinoma	69	Grade III	Positive	unknown	Negative	0.9	75	0.526	0.1991		Loss of variant allele	Not performed	0.3269	0.00574792
P51	c.962G>A	p.Trp321*	NS	5	Breast	Undifferentiated Carcinoma	36	Grade III	Negative	Negative	Negative	3.16	80	0.57	0.72		Loss of wt allele	High	-0.15	0.0256584
P51	c.962G>A	p.Trp321*	NS	5	Breast	Infiltrating duct carcinoma	36	Grade III	Negative	Negative	Negative	3.16	95	0.5428	0.2217		Loss of variant allele	High	0.3211	0.00595372
P52	c.1067A>G	p.Gln356Arg	MS	1	Breast	Infiltrating duct carcinoma	35	Grade III	Positive	Positive	Negative	0.64	unknown	0.4795	0.6067		Loss of wt allele	Not performed	-0.1272	0.0346598
P53	c.5324T>G	p.Met1775Arg	MS	5	Breast	Infiltrating duct carcinoma	47	Grade III	Negative	Negative	Negative	3.16	80	0.428833	0,58	0.6123	Loss of wt allele	High	-0.183467	0.0175938
P53	c.5324T>G	p.Met1775Arg	MS	5	Ovary	High grade serous carcinoma	52	Grade III	Not applicable	Not applicable	Not applicable	NA	30	0.4709	0.8681		Loss of wt allele	High	-0.3972	0.00391505
P54	c.5072C>A	p.Thr1691Lys	MS	3	Breast	Infiltrating duct carcinoma	54	Grade III	Negative	Negative	Negative	4.13	75	0.37	0.39	0.5109	Allelic balance	Not performed	-0.02	0.314305
P55	c.5324T>G	p.Met1775Arg	MS	5	Breast	Infiltrating duct carcinoma	49	Grade III	Negative	Negative	Negative	3.16	85	0.4426	0.4546	0.5838	Allelic balance	Not performed	-0.012	0.383314
P56	c.1067A>G	p.Gln356Arg	MS	1	Breast	Infiltrating duct carcinoma	69	Grade III	Positive	Positive	Negative	0.9	unknown	0.5486	0.5288		Allelic balance	Not performed	0.0198	0.315909
P57	c.4535G>T	p.Ser1512Ile	MS	1	Breast	Infiltrating duct carcinoma	43	Grade II	positive	negative	unknown	0.21	unknown	0.3569	0.2275		Loss of variant allele	Not performed	0.1294	0.0336064
P59	c.1067A>G	p.Gln356Arg	MS	1	Breast	Infiltrating duct carcinoma	70	Grade II	Positive	Positive	Negative	0.34	unknown	0.5063	0.5339		Allelic balance	Not performed	-0.0276	0.258369
P61	c.4812A>G	p.Gln1604Gln	SYN	2	Breast	Infiltrating duct carcinoma	66	Grade II	Positive	Positive	negative	0.34	unknown	0.5633	0.5696		Allelic balance	Not performed	-0.0063	0.437494
P62	c.5177G>T	p.Arg1726Ile	MS	3	Breast	Infiltrating duct carcinoma	43	Grade II	Positive	Positive	Negative	0.21	50	0.3938	0.4733		Allelic balance	Not performed	-0.0795	0.0767503
P63	c.1067A>G	p.Gln356Arg	MS	1	Breast	Infiltrating duct carcinoma	49	Grade II	Positive	unknown	unknown	0.21	40	0.5056	0.3947		Loss of variant allele	Not performed	0.1109	0.0441855
P63/P64	c.1067A>G	p.Gln356Arg	MS	1	Breast	Infiltrating duct carcinoma	60	Grade III	Positive	Positive	Negative	0.9	unknown	0.5056	0.4436		Allelic balance	Not performed	0.062	0.110793
P65	c.5203G>A	p.Glu1735Lys	MS	3	Breast	Infiltrating duct carcinoma	49	Grade III	Positive	unknown	Negative	0.64	65	0.5	0.65		Loss of wt allele	Not performed	-0.15	0.0256584
P66	c.5117G>C	p.Gly1706Ala	MS	1	Breast	Infiltrating duct carcinoma	48	Grade III	Positive	Positive	Negative	0.64	unknown	0.4812	0.4859		Allelic balance	Not performed	-0.0047	0.453206
P67	c.4535G>T	p.Ser1512Ile	MS	1	Breast	Infiltrating duct carcinoma	28	Grade II	Positive	Positive	Positive	0.21	unknown	0.5982	0.699		Allelic balance	Not performed	-0.1008	0.0520777
P68	c.5095C>T	p.Arg1699Trp	MS	5	Breast	Infiltrating duct carcinoma	34	Grade III	Negative	Negative	Negative	3.16	50	0.5195	0.7443		Loss of wt allele	Not performed	-0.2248	0.0119269
P69	c.4535G>T	p.Ser1512Ile	MS	1	Breast	Infiltrating duct carcinoma	41	Grade III	Negative	Negative	Negative	3.16	unknown	0.4524	0.606		Loss of wt allele	Not performed	-0.1536	0.0245558
P69	c.4535G>T	p.Ser1512Ile	MS	1	Breast	Infiltrating duct carcinoma	47	Grade III	Negative	Negative	Negative	3.16	unknown	0.4524	0.4711		Allelic balance	Not performed	-0.0187	0.324849
P69	c.4535G>T	p.Ser1512Ile	MS	1	Breast	Infiltrating duct carcinoma	47	Grade III	Negative	Negative	Negative	3.16	70	0.4524	0.5706		Loss of wt allele	Not performed	-0.1182	0.0395056
P70	c.1067A>G	p.Gln356Arg	MS	1	Breast	Infiltrating duct carcinoma	34	Grade II	positive	positive	unknown	0.21	unknown	0.4974	0.5792		Allelic balance	Not performed	-0.0818	0.0733849
P70	c.1067A>G	p.Gln356Arg	MS	1	Breast	Infiltrating duct carcinoma	42	Grade II	Positive	unknown	Negative	0.21	unknown	0.4974	0.0475		Loss of variant allele	Not performed	0.4499	0.00305948
P71	c.4955T>C	p.Met1652Thr	MS	2	Breast	Tubular carcinoma	54	Grade I	positive	negative	negative	0.11	unknown	0.59	0.5858		Allelic balance	Not performed	0.0042	0.458147
P72	c.2477C>A	p.Thr826Lys	MS	1	Ovary	High grade serous carcinoma	51	Grade III	Not applicable	Not applicable	Not applicable	NA	unknown	0.5476	0.8076		Loss of wt allele	Not performed	-0.26	0.00899678
P73	c.5453A>G	splicing exon 23	FS	5	Breast	Infiltrating duct carcinoma	42	Grade I	Positive	Positive	Negative	0.08	70	0.45	0.44	0.5078	Allelic balance	Low	0.01	0.401942
P74	c.4841C>T	p.Pro1614Leu	MS	3	Breast	Infiltrating lobular carcinoma	50	Grade II	Positive	Positive	unknown	0.34	unknown	0.5	0.3		Loss of variant allele	Low	0.2	0.0149287
P75	c.4841C>T	p.Pro1614Leu	MS	3	Breast	Infiltrating duct carcinoma	64	Grade III	Negative	Negative	unknown	3.16	unknown	0.5	0.65		Loss of wt allele	Low	-0.15	0.0256584
P76	c.4956G>A	p.Met1652Thr	MS	1	Breast	Infiltrating lobular carcinoma	43	Grade II	Positive	Positive	Negative	0.21	50	0.5134	0.5207		Allelic balance	Low	-0.0073	0.427766
P77	c.5531T>C	p.Leu1844Pro	MS	1	Breast	Infiltrating duct carcinoma	50	Grade III	Negative	Positive	Negative	4.13	85	0.41	0.36		Allelic balance	Not performed	0.05	0.146447
P78	c.4812A>G	p.Gln1604Gln	SYN	2	Breast	Infiltrating duct carcinoma	28	Grade II	Positive	Positive	Negative	0.21	unknown	0.4858	0.6065		Loss of wt allele	Not performed	-0.1207	0.0380662
P78	c.4812A>G	p.Gln1604Gln	SYN	2	Breast	Infiltrating duct carcinoma	33	Grade III	positive	positive	negative	0.64	unknown	0.4217	0.5103		Allelic balance	Not performed	-0.0886	0.0645539
P80	c.181T>G	p.Cys61Gly	MS	5	Breast	medullary carcinoma	48	unknown	negative	negative	unknown	2.6	85	0.3891	0.6132		Loss of wt allele	Not performed	-0.2241	0.0119989
P81	dupEx3-8 (c.81_547dup)	p.Gly183Valfs*4	FS	5	Breast	Infiltrating duct carcinoma	31	Grade III	Negative	Negative	Negative	3.16	unknown	0.5413	0.5937		Allelic balance	Not performed	-0.0524	0.13826
P81	dupEx3-8 (c.81_547dup)	p.Gly183Valfs*4	FS	5	Ovary	High grade serous carcinoma	39	Grade III	Not applicable	Not applicable	Not applicable	NA	80	0.5532	0.851		Loss of wt allele	Not performed	-0.2978	0.00690185
P82	dupEx3-8 (c.81_547dup)	p.Gly183Valfs*4	FS	5	Breast	Infiltrating duct carcinoma	33	Grade III	negative	negative	unknown	3.16	unknown	0.5422	0.8756		Loss of wt allele	Not performed	-0.3334	0.00552965
P83	c.5095C>T	p.Arg1699Trp	MS	5	Breast	Infiltrating duct carcinoma	35	Grade II	Positive	unknown	unknown	0.21	60	0.5123	0.5256		Allelic balance	Not performed	-0.0133	0.371469
P83	c.5095C>T	p.Arg1699Trp	MS	5	Breast	Infiltrating duct carcinoma	36	Grade III	Negative	Negative	Negative	3.16	70	0.5084	0.6816		Loss of wt allele	Not performed	-0.1732	0.0196166
P84	c.181T>G	p.Cys61Gly	MS	5	Breast	Infiltrating duct carcinoma	56	Grade III	Positive	Positive	Positive	0.9	80	0.3656	0.5917		Loss of wt allele	Not performed	-0.2261	0.011795
P86	c.5117G>C	p.Gly1706Ala	MS	1	Breast	Intraductal carcinoma	52	unknown	unknown	unknown	unknown	NA	unknown	0.4985	0.6528		Loss of wt allele	Not performed	-0.1543	0.0243495
P88	c.5497G>A	p.Val1833Met	MS	3	Ovary	High grade serous carcinoma	68	Grade III	Not applicable	Not applicable	Not applicable	NA	unknown	0.4733	0.8585		Loss of wt allele	Not performed	-0.3852	0.00415969
P88	c.5497G>A	p.Val1833Met	MS	3	Breast	Infiltrating duct carcinoma	72	Grade III	Positive	Negative	Negative	0.9	unknown	0.5265	0.9109		Loss of wt allele	Not performed	-0.3844	0.00417681
P89	c.4956G>A	p.Met1652Thr	MS	1	Breast	Infiltrating duct carcinoma	42	Grade I	Positive	Positive	Negative	0.08	20	0.5378	0.6265		Allelic balance	Not performed	-0.0887	0.0644354
P91	c.5497G>A	p.Val1833Met	MS	3	Breast	Infiltrating duct carcinoma	56	unknown	Negative	Negative	Positive	0.49	60	missing	0.85	0.85	Loss of wt allele	Not performed	#VALUE!	#VALUE!
P92	c.4963T>C	p.Ser1655Pro	MS	3	Breast	Infiltrating duct carcinoma	29	Grade III	Negative	Negative	Negative	3.16	60	missing	0.65	0.65	Loss of wt allele	Not performed	#VALUE!	#VALUE!
P92	c.4963T>C	p.Ser1655Pro	MS	3	Breast	Infiltrating duct carcinoma	49	Grade III	Negative	Negative	Negative	3.16	30	missing	0.49	0.49	Allelic balance	Not performed	#VALUE!	#VALUE!
P93	c.4963T>C	p.Ser1655Pro	MS	3	Breast	Infiltrating duct carcinoma	60	Grade III	Negative	Negative	Negative	4.13	70	missing	0.88	0.88	Loss of wt allele	Not performed	#VALUE!	#VALUE!
P93	c.4963T>C	p.Ser1655Pro	MS	3	Ovary	High grade serous carcinoma	45	Grade III	Not applicable	Not applicable	Not applicable	NA	90	missing	0.67	0.67	Loss of wt allele	Not performed	#VALUE!	#VALUE!
P94	c.4963T>C	p.Ser1655Pro	MS	3	Breast	Infiltrating duct carcinoma	29	unknown	Positive	Positive	Negative	0.4	90	missing	0.7	0.7	Loss of wt allele	Not performed	#VALUE!	#VALUE!
